# Supplementary material for: HIV Protein Nef Induces Cardiomyopathy Through Induction of Bcl2 and p21
Source: Int J Mol Sci. 2024 Oct 23;25(21):11401. doi: 10.3390/ijms252111401 (PMC11547003; doi:10.3390/ijms252111401)
Supplement: Supplementary file 1 [file ijms-25-11401-s001.zip]

Archive with 1 entries (1 files):
- ijms-3207818-supplementary.pdf
